# Supplementary material for: The Functional Role of IgA in the IgM/IgA-Enriched Immunoglobulin Preparation Trimodulin
Source: Biomedicines. 2021 Dec 3;9(12):1828. doi: 10.3390/biomedicines9121828 (PMC8698729; doi:10.3390/biomedicines9121828)
Supplement: Supplementary file 1 [file biomedicines-09-01828-s001.zip]

Archive with 1 entries (1 files):
- biomedicines-1462541-SI.pdf
